# Supplementary material for: 1H NMR Spectroscopy Combined with Machine-Learning Algorithm for Origin Recognition of Chinese Famous Green Tea Longjing Tea
Source: Foods. 2024 Aug 27;13(17):2702. doi: 10.3390/foods13172702 (PMC11394610; doi:10.3390/foods13172702)
Supplement: Supplementary file 1 [file foods-13-02702-s001.zip]

Archive with 1 entries (1 files):
- foods-3145647-supplementary.pdf
